# Supplementary material for: Combination of Cannabidiol with Cisplatin or Paclitaxel Analysis Using the Chou–Talalay Method and Chemo-Sensitization Evaluation in Platinum-Resistant Ovarian Cancer Cells
Source: Biomedicines. 2025 Feb 19;13(2):520. doi: 10.3390/biomedicines13020520 (PMC11852490; doi:10.3390/biomedicines13020520)
Supplement: Supplementary file 1 [file biomedicines-13-00520-s001.zip]

Archive with 1 entries (1 files):
- biomedicines-3414113-supplementary.pdf
